# Supplementary material for: A generalized stoichiometric model of C3, C2, C2+C4, and C4 photosynthetic metabolism
Source: J Exp Bot. 2016 Aug 17;68(2):269–82. doi: 10.1093/jxb/erw303 (PMC5853385; doi:10.1093/jxb/erw303)
Supplement: Supplementary_Data_Model [file erw303_suppl_supplementary_data_model.xlsx]

## Sheet: Model
	Input			Output
	Basic quantities			Overall rates			BS/M partitioning					Ratios
	RLIGHT	1		GA	10				in BS	in M		ATPTOT/GA		5.54308			Check
	A	9		VC	10.2564		VC		8.20513	2.05128		Leakiness φ		0.313482		Vcm+Vcbs	10.2564
	rO/C	0.05		VO	0.512821		VO		0.0769231	0.435897		ATPTOT/NADPHTOT		2.61403		Vom+Vobs	0.512821
				Carb synthesis CSTOT	3		GDC		0.512821	0		NADPHBS/NADPHTOT		-0.00846433		GDCM+GDCBS	0.512821
				PGA reduction PRTOT	20.9487		RLIGHT		0.5	0.5		NADPHBS/NADPHM		-0.00839329		RlightM+RLIGHTBS	1
				DHAP entering RPP	17.9487		Carb synthesis CS		0	3		ATPBS/ATPM		0.183057		L	-3.40128
				RuP phosphorylation	10.7692		PPDK		0	10.85		ATPBS/ATPTOT		0.154732		A	9
				GDCTOT	0.512821		PGA reduction PR		0	20.9487		Photo-prod. ATPBS/NADPHBS		CEF only		Amino Balance BS	8.04912e-16
				NADPH demand Tot	21.2051		DHAP entering RPP		13.8034	4.1453		Photo-prod. ATPM/NADPHM		2.20955		Total C entering BS	85.6821
	CCM			ATP demand Tot	55.4308		RuP phosphorylation		8.28205	2.48718		ASP/MAL decarboxilation		-61.45		Total C exiting BS	85.6821
	VP	10.85										T/VP		1.01654		Amino group rebalancing R	0.217949
	rPEPCK	0										(ATPTOT+NADPHTOT)/GA		7.66359		T+R	11.2474
																C balance BS	6.43929e-15
												Fluxes
												CO2 BS→M Leak rate L		3.40128
	BS engagement						Reducing power balance					DHAP M→BS		13.8034
	Slow response								in BS	in M		PGA BS→M		16.359
	fC	0.8					NADPH potent. avail. through CCM		10.85	-		MAL M→BS		-0.179487
	fO	0.15					NADPH demand (excl. CCM)		-0.179487	21.3846		PEP BS→M		0
	ξGDC	1					MDH		11.0295	-0.179487		ASP M→BS		11.0295
	fRLIGHT	0.5		CCM			Transamination T		11.0295	11.0295		GLY M→BS		0.435897
	Fast response			VP	10.85		ME		10.85	-		SER BS→M =R		0.217949
	fPR	0		PEPCKMAX (=VP)	10.85		NADPH demand (incl. CCM)		0	21.2051		ALA BS→M		11.2474
	fCS	0		PEPCK	0		NADPH demand thr. LEF		0	21.2051		PYR BS→M		-0.397436
	fPPDK	0		PPDKTOT	10.85		ATP demand		8.57692	46.8538		Total fluxes		57.0714

## Sheet: Render
															-0.179487
				11.2474	10.85			10.85			-0.179487														10.85			0
																						11.0295
					11.0295										0
																			0						11.0295
									11.0295																		0.217949
															-0.397436
			0.217949																				11.0295
																											11.2474
															11.0295
															11.2474
															16.359
				0.5																					0.5
		3																											0
															13.8034
											0									0.512821
															0.435897
					20.9487																					0
										0.435897					0.217949						0.0769231		8.20513
								2.05128
		4.1453													3.40128														13.8034
						2.48718																		8.28205
